# Supplementary material for: Biomechanical comparison of two surgical methods for Hallux Valgus deformity: Exploring the use of artificial neural networks as a decision-making tool for orthopedists
Source: PLoS One. 2024 Feb 13;19(2):e0297504. doi: 10.1371/journal.pone.0297504 (PMC10863859; doi:10.1371/journal.pone.0297504)
Supplement: S1 Data — (XLSX) [file pone.0297504.s002.xlsx]

## Sheet: Arkusz badani i kontrolna
Surgery type	grupa	age	body mass	height	height m	Leg lenght	BMI	Step length,1 % of leg length, left	Step length, % of leg length, right	Foot rotation, deg, left	Foot rotation, deg, right	Step time, sec, left	Step time, sec, right	Stance phase, %, left	Stance phase, %, right	Load response, %, left	Load response, %, right	Single support, %, left	Single support, %, right	Pre-swing, %, left	Pre-swing, %, right	Swing phase, %, left	Swing phase, %, right	Total double support, %	Stride length, % of leg length	Stride time, sec	Step width, cm	Cadence, strides.min	Velocity, km/h	Gait line length, left	Gait line length, stdev, left	Gait line length, right	Gait line length, stdev, right	Single support line, left	Single support line, stdev, left	Single support line, right	Single support line, stdev, right	Ant/post position	Ant/post variability	Lateral symmetry	Lateral variability	Step length, % of leg length, left/2	Step length, % of leg length, right/2	Foot rotation, deg, left/2	Foot rotation, deg, right/2	Step time, sec, left/2	Step time, sec, right/2	Stance phase, %, left/2	Stance phase, %, right/2
SCARF	experimental	59.5041	65	162	1.62	75	24.7676	78.6667	76	-0.932962	6.66241	0.541667	0.516667	61.4144	62.7016	11.799	12.5	37.0099	37.5	12.6055	11.8952	38.5856	37.2984	24.603	155	1.05417	6.85472	56.9409	3.96996	207	1	203	1	118	1	136	20	116	2	-5	3	58.6667	60.6667	4.70274	7.74148	0.625	0.6	63.9393	67.8208
OBLIQUE	experimental	58.3918	90	173	1.73	76	30.0712	84.2105	80.2632	2.746	-1.44219	0.541667	0.55	63.2601	63.3745	13.8462	13.7127	35.3846	35.9142	14.0415	13.7477	36.7399	36.6255	28.0505	164.803	1.07917	10.6157	55.6272	4.17822	233	2	226	6	148	23	131	3	131	6	3	5	67.7632	65.7895	7.23796	2.42363	0.558333	0.566667	68.8762	68.4193
CHEVRON	experimental	59.7288	63	162	1.62	72	24.0055	79.8611	82.6389	3.17706	7.79829	0.558333	0.516667	62.013	63.9744	13.1674	13.8462	34.8846	36.9231	13.961	13.5897	37.987	36.0256	27.3164	162.847	1.05833	9.48105	56.7682	3.98835	214	4	215	2	123	1	137	20	117	3	2	3	78.7037	81.4815	8.01019	14.3884	0.572222	0.55	56.9565	65.3424
SCARF	experimental	47.6521	85	170	1.7	74	29.4118	91.8919	91.8919	0.972673	-3.24878	0.566667	0.516667	61.5385	63.4921	12.3077	12.71	35.3846	35.08	13.8462	12.6984	38.4615	36.5079	26.1538	183.784	1.06667	8.24068	56.2637	4.59	221	2	226	2	138	24	151	31	131	0	-4	1	86.4865	90.5405	0.57921	2.01955	0.566667	0.55	61.5385	64.1791
SEMICIRCULAR	experimental	64.0986	73	167	1.67	78	26.1752	68.4615	66.4103	8.48426	18.7901	0.6	0.596667	58.4917	67.7717	18.1716	15.3353	31.1041	34.8338	17.9901	17.6026	41.5083	32.2283	33.3666	134.231	1.13667	8.50207	54.9933	3.31601	186	6	195	2	144	13	99	4	121	5	-2	12	76.0684	73.5043	8.89064	17.336	0.544444	0.538889	62.8148	64.0868
OBLIQUE	experimental	55.7151	60	160	1.6	73	23.4375	76.7123	82.1918	5.09633	9.5823	0.483333	0.533333	64.4068	62.2951	13.82	13.1148	35.47	34.4262	13.5593	14.7541	35.5932	37.7049	27.8689	158.904	1	8.0712	60.0167	4.176	215	0	179	8	142	26	113	11	115	2	-1	3	66.8493	67.3973	7.69659	11.274	0.646667	0.646667	67.8308	66.2225
OBLIQUE	experimental	57.5973	69	164	1.64	77	25.6544	95.671	94.3723	-2.2733	3.05403	0.477778	0.472222	60.2256	61.1738	11.1032	10.5263	38.6044	39.4737	10.518	11.1738	39.7744	38.8262	21.7447	190.043	0.947222	5.65217	63.3523	5.56152	218	1	220	2	135	9	151	18	127	4	-3	3	76.6234	77.5974	3.75663	6.80881	0.55	0.55	64.7837	64.6026
OBLIQUE	experimental	58.7507	80	162	1.62	73	30.4832	74.32	69.18	0.376489	-1.16593	0.4625	0.529167	67.234	63.0397	16.1959	14.7281	37.9944	31.9153	15.0173	16.3962	32.766	36.9603	31.1913	144.36	0.98125	7.16967	61.2364	3.86599	200	2	191	3	105	5	96	5	135	3	18	2	75.34	71.23	6.03162	5.97321	0.454167	0.545833	64.7178	61.6684
OBLIQUE	experimental	62.0603	84	168	1.68	76	29.7619	60.5263	62.5	10.3974	11.407	0.666667	0.641667	66.2449	68.2018	17.9487	17.8525	29.4872	33.114	18.1849	17.2352	33.7551	31.7982	35.3576	123.026	1.29583	13.4106	46.3338	2.59756	217	3	220	1	117	25	119	35	126	2	-1	2	69.0789	69.7368	14.1058	11.6986	0.55	0.5375	64.8474	64.7432
SCARF	experimental	46.1068	82	164	1.64	72	30.4878	90.7407	84.7222	9.06764	4.68722	0.444444	0.488889	66.7985	64.4746	18.2186	14.5763	35.1889	32.8588	14.5268	17.0395	33.2015	35.5254	32.5592	175.926	0.930556	10.2439	64.7486	4.9003	199	4	185	8	148	17	138	7	110	7	6	7	77.0833	76.0417	16.6799	11.9349	0.545833	0.554167	62.5932	63.6468
OBLIQUE	experimental	42.1589	74	173	1.73	90	24.7252	84.8101	88.6076	7.08395	11.0685	0.516667	0.516667	59.6774	58.3333	9.67742	9.38	40.3226	41.07	9.67742	10	40.3226	41.6667	19.3548	175.316	1.01667	3.36335	59.0323	4.90426	214	0	217	1	166	11	175	16	113	0	-3	0	84.8101	87.3418	8.0733	12.4571	0.533333	0.55	61.5385	62.8005
CHEVRON	experimental	42.8493	68	168	1.68	80	24.093	76.5625	77.1875	10.0511	10.3019	0.579167	0.608333	63.0724	63.5064	14.1402	12.6254	36.336	36.1603	12.9019	14.7208	36.9276	36.4936	27.14	153.906	1.175	6.63724	51.1119	3.77234	218	3	215	4	132	18	123	3	113	4	-4	3	72.8125	74.0625	8.43744	11.7587	0.583333	0.583333	63.698	63.9239
OBLIQUE	experimental	57.8932	80	167	1.67	72	28.6851	88.1944	88.1944	5.62504	4.55461	0.558333	0.533333	63.3396	62.9657	12.9664	13.6364	35.8792	36.3636	14.4939	13.3756	36.6604	37.0343	27.3978	176.389	1.075	7.6196	55.8858	4.25302	223	6	223	7	124	3	143	24	130	3	1	3	67.3611	71.5278	10.3057	11.4129	0.641667	0.658333	67.5439	65.0761
CHEVRON	experimental	59.9589	68	165	1.65	76	24.977	92.1053	93.4211	1.23088	-4.37679	0.516667	0.525	60.1984	60.7966	11.1111	10.4252	38.0952	39.165	10.5952	11.2065	39.8016	39.2034	21.2994	186.842	1.03333	5.78088	58.1023	4.9471	220	3	221	3	148	23	145	17	128	3	2	2	74.3421	78.2895	3.67108	12.8468	0.570833	0.5875	62.9928	62.4444
CHEVRON	experimental	60.0329	98	170	1.7	73	33.91	89.0411	86.3014	4.18933	4.25833	0.5	0.483333	64.4068	63.7931	13.5593	12.98	35.5932	36.98	15.2542	13.7931	35.5932	36.2069	28.8136	176.712	0.975	6.79639	61.543	4.76308	234	4	229	0	161	24	165	26	128	1	-2	1	80.3653	80.8219	9.30143	12.9262	0.55	0.522222	64.0566	66.8349
CHEVRON	experimental	58.7151	60	156	1.56	72	24.6548	74.3056	79.1667	16.8249	12.407	0.583333	0.625	65.2297	64.7982	15.0685	14.4747	35.6164	33.7933	14.8872	16.5303	34.7703	35.2018	30.7156	153.472	1.19167	8.08766	50.4023	3.33818	197	5	208	8	123	25	112	5	116	1	-17	1	62.037	60.1852	19.66	20.184	0.630556	0.611111	66.1518	65.1548
OBLIQUE	experimental	55.7781	63	162	1.62	72	24.0055	87.963	90.2778	1.07866	8.64992	0.488889	0.494444	60.3618	59.3142	9.22838	10.7364	40.3618	38.9619	10.938	9.61588	39.6382	40.6858	20.2837	178.009	0.975	8.31996	61.6043	4.73231	216	4	204	4	149	16	138	4	128	6	-3	4	81.4815	85.1852	3.0617	6.93562	0.527778	0.494444	59.5693	61.9534
OBLIQUE	experimental	51.8932	65	160	1.6	72	25.3906	88.4259	86.5741	10.1217	8.93317	0.516667	0.494444	61.5605	62.0265	11.5518	13.337	37.3357	37.5243	12.673	11.7347	38.4395	37.9735	24.5377	175	1.00278	5.55984	59.8797	4.52343	212	1	215	5	118	3	129	23	108	4	-2	5	79.6296	78.2407	16.7039	13.9653	0.561111	0.555556	62.714	62.7465
SCARF	experimental	60.6137	61	162	1.62	72	23.2434	97.2222	93.0556	1.23569	5.24552	0.516667	0.516667	61.6667	62.9032	12.76	12.9032	36.45	37.0968	13.3333	12.9032	38.3333	37.0968	25.8065	190.278	1.01667	8.08372	59.0323	4.85115	219	1	219	3	152	24	150	19	115	4	0	4	83.3333	85.1852	8.28108	10.8887	0.55	0.544444	64.289	63.9627
CHEVRON	experimental	43.4137	65	165	1.65	74	23.8751	84.69	83.78	7.73844	13.7346	0.577778	0.588889	62.8517	64.7589	14.5113	13.8182	35.1366	35.7313	14.3685	15.2093	37.1483	35.2411	28.7652	168.92	1.14444	5.48295	52.5275	3.93204	224	1	225	2	129	16	135	28	110	4	-9	3	74.32	72.07	5.5798	9.46003	0.583333	0.577778	64.4087	64.6022
CHEVRON	experimental	56.3068	67	166	1.66	75	24.3141	78	81.6667	-0.466923	0.163729	0.566667	0.570833	65.5523	64.4676	14.7122	15.7465	34.8117	34.067	15.9094	14.6542	34.4477	35.5324	30.6036	159.667	1.13125	7.87632	53.0571	3.81083	224	2	225	1	123	22	113	0	131	2	2	3	81.3333	86.2222	2.14922	4.44297	0.516667	0.527778	64.8796	63.615
OBLIQUE	experimental	58.3288	76	167	1.67	74	27.2509	97.973	93.2432	-1.35455	-0.0134491	0.475	0.491667	62.5983	60.333	12.069	12.0726	39.6552	37.0651	12.1748	11.1954	37.4017	39.667	23.5579	192.23	0.9625	8.51424	62.3504	5.32052	222	4	228	2	150	24	153	21	131	4	-1	3	87.8378	87.3874	4.82361	8.13829	0.511111	0.538889	58.9939	59.8019
SEMICIRCULAR	experimental	58.8082	79	160	1.6	72	30.8594	96.2963	97.6852	9.58115	9.24656	0.555556	0.55	62.8111	62.5398	13.0676	12.8703	36.676	37.1412	13.0676	13.3258	37.1889	37.4602	26.285	193.981	1.09444	9.65942	54.855	4.59411	196	2	211	9	103	2	118	28	122	3	-5	5	98.6111	97.2222	11.2786	8.91204	0.533333	0.466667	60.2666	65.0463
[truncated: 28 more columns]
